# Supplementary material for: Biogeographic Overview of Ulmaceae: Diversity, Distribution, Ecological Preferences, and Conservation Status
Source: Plants (Basel). 2021 May 31;10(6):1111. doi: 10.3390/plants10061111 (PMC8227750; doi:10.3390/plants10061111)
Supplement: Supplementary file 1 [file plants-10-01111-s001.zip]

Archive with 3 entries (3 files):
- Supplementary file S1 Full list of references for each species.pdf
- Supplementary file S2 Distribution maps of all Ulmaceae species.pdf
- Supplementary file S3 List of bioclimatic variables.pdf
